# Supplementary material for: Chemical and Biological Characterization of Metabolites from Silene viridiflora Using Mass Spectrometric and Cell-Based Assays
Source: Biomolecules. 2024 Oct 11;14(10):1285. doi: 10.3390/biom14101285 (PMC11505650; doi:10.3390/biom14101285)
Supplement: Supplementary file 1 [file biomolecules-14-01285-s001.zip]

Archive with 1 entries (1 files):
- biomolecules-3171449-supplementary.pdf
